# Supplementary material for: Kinetics of Water-Induced Amorphous Phase Separation in Amorphous Solid Dispersions via Raman Mapping
Source: Pharmaceutics. 2023 May 2;15(5):1395. doi: 10.3390/pharmaceutics15051395 (PMC10223424; doi:10.3390/pharmaceutics15051395)
Supplement: Supplementary file 1 [file pharmaceutics-15-01395-s001.zip]

Archive with 3 entries (3 files):
- Supporting Information.pdf
- Video_S1.mp4
- Video_S2.mp4
